# Supplementary material for: Good Clinical Practice of the Italian Society of Thalassemia and Haemoglobinopathies (SITE) for the Management of Endocrine Complications in Patients with Haemoglobinopathies
Source: J Clin Med. 2022 Mar 25;11(7):1826. doi: 10.3390/jcm11071826 (PMC8999784; doi:10.3390/jcm11071826)
Supplement: Supplementary file 1 [file jcm-11-01826-s001.zip]

Archive with 1 entries (1 files):
- jcm-1641258-supplementary.pdf
